# Supplementary material for: Intervention With Lacticaseibacillus paracasei PC‐01 Fermented Milk Beverage Ameliorates Functional Dyspepsia and Modulates Gut Microbiome: A Pilot Study
Source: Food Sci Nutr. 2026 Jul 1;14(7):e71928. doi: 10.1002/fsn3.71928 (PMC13322318; doi:10.1002/fsn3.71928)
Supplement: Supplementary file 1 — Table S1: Participant questionnaire score. [file FSN3-14-e71928-s003.xlsx]

## Sheet: Sheet1
Table S1 Participant questionnaire score
Sample ID	Age(year)	Gender	BMI(Kg/m2)	BMF	BSS	GOSS			GSRS			Group
						Day0	Day14	Day28	Day0	Day14	Day28
P1	31	Male	29.4118	7	3	29	14	10	42	27	22	EP
P2	28	Male	28.089	12	5	14	10	8	26	19	16	EP
P3	25	Female	25.9516	7	3	20	10	9	30	18	16	EP
P4	37	Male	18.5178	5	4	23	12	9	34	21	18	EP
P5	31	Male	22.2753	10	5	23	22	12	36	31	20	EP
P6	40	Female	20.1951	5	5	12	10	10	26	20	21	EP
P7	42	Female	26.5285	3	2	14	16	19	27	27	31	EP
P8	33	Female	18.5901	5	6	13	10	11	28	20	24	EP
P9	36	Male	30.3673	7	5	17	11	8	29	23	17	EP
P10	22	Female	21.4844	1	3	26	13	12	41	23	30	EP
P11	24	Female	20.0773	4	1	31	15	12	46	26	23	EP
P12	25	Male	25.0593	7	5	11	10	8	22	19	20	EP
P13	27	Female	22.6562	3	5	22	13	13	29	23	20	EP
P14	26	Female	19.7777	4	3	23	20	14	34	31	20	EP
P15	35	Male	21.4533	4	3	29	17	14	39	31	24	EP
P16	36	Female	30.8594	5	5	31	20	12	40	30	21	EP
P17	28	Male	26.1719	4	5	37	13	11	66	26	26	EP
P18	26	Female	19.8413	5	3	16	24	30	39	38	46	EP
P19	26	Female	23.0469	3	1	34	10	9	63	27	20	EP
P20	21	Female	32.0461	6	5	15	11	9	25	25	16	EP
P21	23	Female	23.3234	7	6	21	11	8	31	19	17	EP
P22	24	Female	19.8347	9	4	24	17	11	36	26	21	EP
P23	36	Female	22.3954	10	5	19	15	17	36	25	33	EP
P24	30	Female	48.4848	2	4	28	10	12	42	22	21	EP
P25	28	Female	27.5482	6	4	24	8	10	38	15	19	EP
P26	44	Male	19.1467	4	5	35	20	16	58	32	28	EP
P27	29	Female	44.0771	7	5	27	15	13	39	22	21	EP
P28	40	Male	28.0277	5	5	24	12	8	33	22	16	EP
P29	25	Male	22.2373	10	3	27	28	22	38	45	34	EP
P30	33	Female	24.093	5	3	25	10	12	39	19	22	EP
P31	27	Female	23.4375	3	3	19	15	13	30	25	22	EP
P32	40	Female	22.8329	3	3	23	13	10	42	22	19	EP
P33	36	Female	21.847	10	5	14	15	9	27	37	20	EP
P34	42	Male	20.6852	7	3	14	10	11	22	18	20	EP
P35	31	Male	24.7252	3	5	16	23	18	25	34	26	EP
P36	27	Male	18.3655	4	4	16	12	8	26	24	15	EP
P37	26	Female	18.8707	6	5	14	9	8	23	17	16	EP
C1	39	Female	23.4375	7	7	32	14	8	47	23	18	CP
C2	24	Female	20.8264	8	3	24	29	17	34	39	27	CP
C3	31	Female	27.1208	8	4	37	32	26	56	47	43	CP
C4	28	Female	21.0105	7	5	47	34	31	66	55	52	CP
C5	29	Female	21.9363	7	4	14	9	8	26	31	26	CP
C6	32	Female	22.2656	9	6	27	15	20	41	28	31	CP
C7	38	Female	24.6755	5	4	14	12	9	25	22	18	CP
C8	22	Female	30.4498	10	3	12	9	8	22	16	15	CP
C9	24	Female	20.8117	4	4	16	12	11	28	21	21	CP
C10	43	Male	22.4766	10	5	17	11	13	30	24	26	CP
C11	46	Male	19.4513	3	5	18	11	8	28	21	17	CP
C12	20	Female	20.4491	7	1	21	15	16	32	27	31	CP
C13	50	Male	26.8977	4	5	19	16	13	39	32	27	CP
C14	44	Female	24.1672	8	4	19	10	8	42	20	17	CP
C15	35	Female	18.3655	3	3	10	8	8	18	15	17	CP
C16	25	Female	19.052	4	5	46	22	9	70	43	22	CP
C17	30	Female	24.4898	7	4	18	12	12	32	22	24	CP
C18	45	Male	26.5625	5	4	21	19	15	33	36	28	CP
BMI: body mass index (weight in kilograms divided by the square of the height in meters).
BMF:bowel movement frequency, recorded as the frequency of bowel movements per week.
BSS:Bristol stool scale score.
GOSS:7-point Global Overall Symptom Scale.
GSRS:Gastrointestinal Symptom Rating Scale.
EP: experimental group; CP: control group
