# Supplementary material for: Intervention With Lacticaseibacillus paracasei PC‐01 Fermented Milk Beverage Ameliorates Functional Dyspepsia and Modulates Gut Microbiome: A Pilot Study
Source: Food Sci Nutr. 2026 Jul 1;14(7):e71928. doi: 10.1002/fsn3.71928 (PMC13322318; doi:10.1002/fsn3.71928)
Supplement: Supplementary file 2 — Table S2: The significant different species in the EP group and the CP group after the intervention with PC‐01 fermented milk beverage. [file FSN3-14-e71928-s002.xlsx]

## Sheet: Sheet1
Table S2 The significant different species in the EP group and the CP group after the intervention with PC-01 fermented milk beverage
Differential species	Result statistics (RPKM)								P-value, Wilcoxon.test
	mean_CP_0d	mean_EP_0d	mean_CP_28d	mean_EP_28d	sd_CP_0d	sd_EP_0d	sd_CP_28d	sd_EP_28d	EP_0d vs CP_0d	EP_28d vs CP_28d
Bacteroides_xylanisolvens	0.345102	0.352191	0.378795	0.12944	0.594898	0.672752	0.407603	0.269773	0.163309	0.0370535
Blautia_faecis	0.125695	0.223486	0.0750927	0.182738	0.133396	0.279275	0.101696	0.166008	0.145152	0.0251713
Blautia_sp_OF03_15BH	0.00234091	0.00990042	0.00209545	0.0141663	0.00458588	0.0152253	0.00467046	0.0226554	0.0854376	0.0363339
Campylobacter_hominis	0	0	0.000359091	0	0	0	0.000966193	0	—	0.0340542
Clostridium_paraputrificum	0	4e-05	0.00100818	0	0	0.000195959	0.00244311	0	0.498404	0.0340542
Coprococcus_catus	0.0945036	0.11223	0.0537464	0.137605	0.134559	0.137929	0.109839	0.154018	0.455229	0.0259833
Coprococcus_comes	0.179805	0.234139	0.151242	0.341612	0.29913	0.176886	0.24917	0.257096	0.0976469	0.0168423
Enterobacter_roggenkampii	0	0.0271625	0.0540409	0.00042875	0	0.0568183	0.164835	0.00181406	0.0502454	0.0348612
Eubacterium_ventriosum	0.111562	0.211297	0.0620518	0.130053	0.17244	0.229738	0.132499	0.121297	0.125996	0.0136494
Gemmiger_formicilis	0.224169	0.560649	0.249117	0.6288	0.339387	0.800268	0.48216	0.674435	0.109636	0.0460106
Kluyvera_cryocrescens	0	0.00113542	0.00130727	0	0	0.00556238	0.00334183	0	0.498404	0.0340542
Lacticaseibacillus_paracasei	0	0.0129096	0.0237773	0.258864	0	0.0467001	0.0788603	0.592847	0.157141	<0.01
Lactococcus_raffinolactis	0	0.000880417	0.00703727	0	0	0.00279345	0.0167257	0	0.227334	0.0340542
Methylobacterium_SGB15164	0.00197273	8.70833e-05	0.00119091	0	0.00556491	0.000426619	0.00259849	0	0.15365	0.00843822
Prevotella_bivia	0	8.75e-05	0.00315455	0	0	0.000428661	0.00766503	0	0.498404	0.0340542
Pseudoalteromonas_sp_A601	0	0.000422917	0.00395909	0.00152875	0	0.00165003	0.0118236	0.00748931	0.331347	0.0154004
Pyramidobacter_piscolens	0.0202336	0.0004325	0.00291636	0	0.0613412	0.0019339	0.00676367	0	0.129036	0.0340542
Roseburia_sp_AM16_25	0.0764627	0.0455429	0.0636091	0.0180904	0.118038	0.115838	0.0704775	0.0314331	0.104287	0.0234891
Schaalia_odontolytica	0	0	0.00130273	0	0	0	0.00341895	0	—	0.0340542
Streptococcus_rubneri	0.00320818	0.00185833	0.0126109	0.00361125	0.00944769	0.00343783	0.0248054	0.0104192	0.893652	0.03244
EP: experimental group; CP: control group; 0d, day 0; 28d, after 28-days intervention; Wilcoxon.test
