# Supplementary material for: Intervention With Lacticaseibacillus paracasei PC‐01 Fermented Milk Beverage Ameliorates Functional Dyspepsia and Modulates Gut Microbiome: A Pilot Study
Source: Food Sci Nutr. 2026 Jul 1;14(7):e71928. doi: 10.1002/fsn3.71928 (PMC13322318; doi:10.1002/fsn3.71928)
Supplement: Supplementary file 3 — Table S3: The significant different species before and after the intervention in the EP group and the CP group. [file FSN3-14-e71928-s001.xlsx]

## Sheet: Sheet1
Table S3 The significant different species before and after the intervention in the EP group and the CP group
Differential species	Group	Result statistics (RPKM)		P-value, Wilcoxon.test
		mean_0d	mean_28d
Pseudoalteromonas_sp_A601	CP	0	0.00395909	0.03
Enterocloster_bolteae	CP	0.160668	0.0252718	0.04
Haemophilus_parainfluenzae	CP	0.0155227	0.0372718	0.05
Enterobacter_roggenkampii	CP	0	0.0540409	0.03
Enterobacter_roggenkampii	EP	0.0271625	0.00042875	0.04
Lacticaseibacillus_paracasei	EP	0.0129096	0.258864	<0.01
Microbacterium_sp_T32	EP	3.375e-05	0.0256275	<0.01
Lactococcus_garvieae	EP	0.002995	0	0.01
Klebsiella_quasipneumoniae	EP	0.00599	0	0.01
Klebsiella_variicola	EP	0.0139246	0.00181292	0.03
Streptococcus_cristatus	EP	0.00112958	0.003455	0.03
Streptococcus_oralis	EP	0.00181792	0.00332125	0.04
Comamonas_kerstersii	EP	0	0.00102667	0.04
Enterobacter_asburiae	EP	0.0119471	0	0.04
Lactococcus_lactis	EP	0.0218587	0.000802917	0.05
EP: experimental group; CP: control group; 0d, day 0; 28d, after 28-days intervention; Wilcoxon.test
