# Supplementary material for: Intervention With Lacticaseibacillus paracasei PC‐01 Fermented Milk Beverage Ameliorates Functional Dyspepsia and Modulates Gut Microbiome: A Pilot Study
Source: Food Sci Nutr. 2026 Jul 1;14(7):e71928. doi: 10.1002/fsn3.71928 (PMC13322318; doi:10.1002/fsn3.71928)
Supplement: Supplementary file 4 — Table S4: The significant different gut metabolic pathways in the EP group and the CP group after the intervention with PC‐01 fermented milk beverage. [file FSN3-14-e71928-s004.xlsx]

## Sheet: Sheet1
Table S4 The significant different gut metabolic pathways in the EP group and the CP group after the intervention with PC-01 fermented milk beverage
Differential gut metabolic pathways	Result statistics (RPKM)								P-value, Wilcoxon.test
	mean_CP_0d	mean_EP_0d	mean_CP_28d	mean_EP_28d	sd_CP_0d	sd_EP_0d	sd_CP_28d	sd_EP_28d	EP_0d vs CP_0d	EP_28d vs CP_28d
CATECHOL-ORTHO-CLEAVAGE-PWY	1.32312e-06	1.22477e-06	9.0394e-06	4.32181e-07	1.9594e-06	2.64177e-06	2.33699e-05	9.55691e-07	0.614038	0.0223313
CENTFERM-PWY	2.12647e-05	3.07659e-05	1.4582e-05	3.21742e-05	1.10011e-05	1.80234e-05	1.11363e-05	1.74986e-05	0.188598	<0.01
ECASYN-PWY	5.68506e-06	4.54223e-06	1.47229e-05	5.20918e-06	1.04606e-05	8.00929e-06	3.14342e-05	1.07725e-05	0.703347	0.0404524
FAO-PWY	1.66281e-05	1.33373e-05	3.58279e-05	1.82441e-05	2.44012e-05	2.211e-05	6.0338e-05	3.98275e-05	0.432559	0.0497567
GALACTARDEG-PWY	1.99429e-05	1.60511e-05	3.55369e-05	2.26217e-05	3.10941e-05	2.94163e-05	5.11725e-05	4.63059e-05	0.393769	0.0301821
GLUCARGALACTSUPER-PWY	1.99429e-05	1.60511e-05	3.55369e-05	2.26217e-05	3.10941e-05	2.94163e-05	5.11725e-05	4.63059e-05	0.393769	0.0301821
KDO-NAGLIPASYN-PWY	3.72282e-06	3.69996e-06	9.42548e-06	3.63483e-06	6.79124e-06	7.34788e-06	1.8056e-05	8.38275e-06	0.741018	0.0417699
LIPASYN-PWY	1.49651e-05	8.52669e-06	2.75147e-05	1.17914e-05	4.2476e-05	2.04006e-05	4.6101e-05	3.49302e-05	0.911582	0.0436674
PWY0-1337	2.05421e-06	4.10983e-06	1.04561e-05	5.50279e-06	4.29915e-06	7.56797e-06	2.19953e-05	1.14457e-05	0.374352	0.0276847
PWY0-1338	4.94376e-06	4.94374e-06	1.21653e-05	5.9924e-06	9.25966e-06	8.92763e-06	2.45232e-05	1.51534e-05	0.971069	0.0453828
PWY-3801	1.31528e-06	1.40781e-06	1.46821e-05	1.45353e-07	3.35427e-06	3.18071e-06	3.83601e-05	5.2461e-07	0.627252	<0.01
PWY-5138	6.99406e-06	6.53845e-06	2.04457e-05	7.64369e-06	1.07137e-05	1.08969e-05	4.08725e-05	1.6021e-05	0.66859	0.0254817
PWY-5417	1.44559e-06	1.22092e-06	1.11419e-05	2.99314e-07	2.12211e-06	3.03433e-06	2.95762e-05	9.65704e-07	0.296548	0.0166075
PWY-5431	1.44559e-06	1.22092e-06	1.11419e-05	2.99314e-07	2.12211e-06	3.03433e-06	2.95762e-05	9.65704e-07	0.296548	0.0166075
PWY-5850	1.90829e-05	1.41506e-05	3.54571e-05	1.94247e-05	2.34734e-05	2.75977e-05	4.70925e-05	3.55741e-05	0.214915	0.0432532
PWY-5855	1.83595e-06	2.47862e-06	7.28433e-06	2.61421e-06	2.39261e-06	5.20094e-06	1.70994e-05	5.90773e-06	0.650304	0.0302619
PWY-5860	1.37563e-05	1.06159e-05	2.83684e-05	1.48583e-05	1.77634e-05	2.18648e-05	4.42127e-05	2.91987e-05	0.22871	0.0432532
PWY-5896	1.90829e-05	1.41506e-05	3.54571e-05	1.91562e-05	2.34734e-05	2.75977e-05	4.70925e-05	3.57005e-05	0.214915	0.0370361
PWY-6182	9.00187e-07	8.43233e-07	9.62465e-06	2.02744e-07	1.74458e-06	2.58487e-06	2.64318e-05	7.92251e-07	0.36715	0.00514248
PWY-6185	1.2098e-06	1.0836e-06	1.05687e-05	2.52771e-07	1.83967e-06	2.77237e-06	2.88055e-05	8.46452e-07	0.334503	0.0110853
PWY-6215	1.64998e-07	6.28522e-08	4.50679e-07	1.39941e-08	4.34254e-07	1.69931e-07	8.37063e-07	6.85569e-08	0.979714	0.00937774
PWY-6590	2.73541e-05	3.92468e-05	1.88218e-05	4.08478e-05	1.39975e-05	2.24491e-05	1.42267e-05	2.15714e-05	0.200825	<0.01
PWY-6922	3.51712e-06	4.18099e-06	1.32738e-05	3.6424e-06	2.6723e-06	6.44309e-06	2.023e-05	4.69036e-06	0.616779	0.0134621
PWY-7039	1.03131e-07	2.47715e-07	7.93279e-07	4.92696e-07	3.42047e-07	8.55169e-07	1.38677e-06	2.41371e-06	0.599283	0.0180572
PWY-7094	1.85846e-06	4.01962e-06	9.62415e-06	5.48354e-06	3.83082e-06	7.42061e-06	2.05913e-05	1.13603e-05	0.374352	0.0471263
PWY-7396	8.36245e-07	5.4115e-07	4.0219e-06	3.06675e-08	2.333e-06	1.38072e-06	9.24429e-06	1.50239e-07	0.898834	<0.01
RUMP-PWY	1.89493e-06	5.05054e-06	1.11697e-06	6.77023e-06	3.30529e-06	6.93333e-06	1.89126e-06	1.10912e-05	0.300011	0.0488761
THREOCAT-PWY	7.24159e-06	5.21026e-06	1.58958e-05	5.44572e-06	1.1061e-05	1.12406e-05	3.05488e-05	1.21783e-05	0.241821	0.0477133
EP: experimental group; CP: control group; 0d, day 0; 28d, after 28-days intervention; Wilcoxon.test.
